# Supplementary material for: Hypoglycemic Effect of Prolamin from Cooked Foxtail Millet (Setaria italic) on Streptozotocin-Induced Diabetic Mice
Source: Nutrients. 2020 Nov 11;12(11):3452. doi: 10.3390/nu12113452 (PMC7696583; doi:10.3390/nu12113452)
Supplement: Supplementary file 1 [file nutrients-12-03452-s001.zip]

Archive with 1 entries (1 files):
- nutrients-971704-supplementary.docx
